# Supplementary material for: Clinical Interest of Serum Alpha-2 Macroglobulin, Apolipoprotein A1, and Haptoglobin in Patients with Non-Alcoholic Fatty Liver Disease, with and without Type 2 Diabetes, before or during COVID-19
Source: Biomedicines. 2022 Mar 17;10(3):699. doi: 10.3390/biomedicines10030699 (PMC8945355; doi:10.3390/biomedicines10030699)
Supplement: Supplementary file 1 [file biomedicines-10-00699-s001.zip]

Archive with 1 entries (1 files):
- biomedicines-1619639-supplementary.pdf
